# Supplementary material for: Tosanoidesaphrodite, a new species from mesophotic coral ecosystems of St. Paul’s Rocks, Mid Atlantic Ridge (Perciformes, Serranidae, Anthiadinae)
Source: Zookeys. 2018 Sep 25;(786):105–15. doi: 10.3897/zookeys.786.27382 (PMC6168617; doi:10.3897/zookeys.786.27382)
Supplement: XML Treatment for Tosanoides aphrodite [file zookeys.786.27382-treatment1.xml]

<!DOCTYPE tp:taxon-treatment
  PUBLIC "-//TaxonX//DTD Taxonomic Treatment Publishing DTD v0 20100105//EN" "tax-treatment-NSO.dtd">
<tp:taxon-treatment xmlns:tp="http://www.plazi.org/taxpub"><tp:treatment-meta><kwd-group><label>Taxon classification</label><kwd><named-content xmlns:xlink="http://www.w3.org/1999/xlink" content-type="kingdom">Animalia</named-content></kwd><kwd><named-content xmlns:xlink="http://www.w3.org/1999/xlink" content-type="order">Perciformes</named-content></kwd><kwd><named-content xmlns:xlink="http://www.w3.org/1999/xlink" content-type="family">Serranidae</named-content></kwd></kwd-group><mixed-citation publication-type="journal"><person-group><name><surname>Pinheiro</surname><given-names>Hudson T.</given-names></name><name><surname>Rocha</surname><given-names>Claudia</given-names></name><name><surname>Rocha</surname><given-names>Luiz A.</given-names></name></person-group><article-title><italic><tp:taxon-name><tp:taxon-name-part taxon-name-part-type="genus" reg="Tosanoides">Tosanoides</tp:taxon-name-part><tp:taxon-name-part taxon-name-part-type="species" reg="aphrodite">aphrodite</tp:taxon-name-part></tp:taxon-name></italic>, a new species from mesophotic coral ecosystems of St. Paul’s Rocks, Mid Atlantic Ridge (<tp:taxon-name><tp:taxon-name-part taxon-name-part-type="order">Perciformes</tp:taxon-name-part></tp:taxon-name>, <tp:taxon-name><tp:taxon-name-part taxon-name-part-type="family">Serranidae</tp:taxon-name-part></tp:taxon-name>, <tp:taxon-name><tp:taxon-name-part taxon-name-part-type="subfamily">Anthiadinae</tp:taxon-name-part></tp:taxon-name>)</article-title><source>Zookeys</source><day>25</day><month>9</month><year>2018</year><volume>2018</volume><issue>786</issue><fpage>105</fpage><lpage>115</lpage><pub-id pub-id-type="doi">10.3897/zookeys.786.27382</pub-id></mixed-citation></tp:treatment-meta><tp:nomenclature><tp:taxon-name>
            <tp:taxon-name-part taxon-name-part-type="genus" reg="Tosanoides">Tosanoides</tp:taxon-name-part>
            <tp:taxon-name-part taxon-name-part-type="species" reg="aphrodite">aphrodite</tp:taxon-name-part>
            <object-id xmlns:xlink="http://www.w3.org/1999/xlink" content-type="zoobank" xlink:type="simple">http://zoobank.org/A2E4E1E2-0F05-4FAF-AC25-0CFE96ED9212</object-id>
          </tp:taxon-name><tp:taxon-status xmlns:xlink="http://www.w3.org/1999/xlink" xlink:type="simple">sp. n.</tp:taxon-status><xref ref-type="fig" rid="F1">Figures 1</xref><xref ref-type="fig" rid="F2">, 2</xref><xref ref-type="fig" rid="F3">, 3</xref><xref ref-type="fig" rid="F4">, 4</xref><xref ref-type="table" rid="T1">, Table 1</xref></tp:nomenclature><tp:treatment-sec sec-type="type locality" id="SECID0EBMAC"><title>Type locality.</title><p>Saint Paul’s Rocks, Brazil.</p></tp:treatment-sec><tp:treatment-sec sec-type="material" id="SECID0EGMAC"><title>Material.</title><p><bold>Holotype.</bold> CIUFES 3444 (Field number: CR 055). 56.8 mm SL, male, Saint Paul Rocks, Brazil. <named-content xmlns:xlink="http://www.w3.org/1999/xlink" content-type="dwc:verbatimCoordinates" xlink:type="simple"><named-content content-type="geo-json" specific-use="{&#34;type&#34;:&#34;Point&#34;,&#34;coordinates&#34;:[-29.366667,0.933333]}" id="NCID0ERMAC" xlink:type="simple">00°56'N, 029°22'W</named-content></named-content>, depth 120 m, collected by LA Rocha and HT Pinheiro using hand nets, 25 June 2017 (Figure <xref ref-type="fig" rid="F1">1</xref>). <bold>Paratypes.</bold><named-content xmlns:xlink="http://www.w3.org/1999/xlink" content-type="dwc:institutional_code" xlink:type="simple">CAS</named-content> 244382 (Field number: CR 071). 54.9 mm SL, male, Saint Paul Rocks, Brazil. <named-content xmlns:xlink="http://www.w3.org/1999/xlink" content-type="dwc:verbatimCoordinates" xlink:type="simple"><named-content content-type="geo-json" specific-use="{&#34;type&#34;:&#34;Point&#34;,&#34;coordinates&#34;:[-29.366667,0.933333]}" id="NCID0EENAC" xlink:type="simple">00°56'N, 029°22'W</named-content></named-content>, depth 120 m, collected by LA Rocha and HT Pinheiro using hand nets, 25 June 2017. <named-content xmlns:xlink="http://www.w3.org/1999/xlink" content-type="dwc:institutional_code" xlink:type="simple">ZUEC</named-content> 16842 (Field number: CR 077). 59.9 mm SL, male, Saint Paul Rocks, Brazil. <named-content xmlns:xlink="http://www.w3.org/1999/xlink" content-type="dwc:verbatimCoordinates" xlink:type="simple"><named-content content-type="geo-json" specific-use="{&#34;type&#34;:&#34;Point&#34;,&#34;coordinates&#34;:[-29.366667,0.933333]}" id="NCID0EQNAC" xlink:type="simple">00°56'N, 029°22'W</named-content></named-content>, depth 120 m, collected by LA Rocha and HT Pinheiro using hand nets, 25 June 2017. <named-content xmlns:xlink="http://www.w3.org/1999/xlink" content-type="dwc:institutional_code" xlink:type="simple">BPBM</named-content> 41351 (Field number: CR 070). 57.1 mm SL, female, Saint Paul Rocks, Brazil. <named-content xmlns:xlink="http://www.w3.org/1999/xlink" content-type="dwc:verbatimCoordinates" xlink:type="simple"><named-content content-type="geo-json" specific-use="{&#34;type&#34;:&#34;Point&#34;,&#34;coordinates&#34;:[-29.366667,0.933333]}" id="NCID0E4NAC" xlink:type="simple">00°56'N, 029°22'W</named-content></named-content>, depth 120 m, collected by LA Rocha and HT Pinheiro using hand nets, 25 June 2017. <named-content xmlns:xlink="http://www.w3.org/1999/xlink" content-type="dwc:institutional_code" xlink:type="simple">MZUSP</named-content> 123538 (Field number: CR 079). 38.9 mm SL, female (juvenile), Saint Paul Rocks, Brazil. <named-content xmlns:xlink="http://www.w3.org/1999/xlink" content-type="dwc:verbatimCoordinates" xlink:type="simple"><named-content content-type="geo-json" specific-use="{&#34;type&#34;:&#34;Point&#34;,&#34;coordinates&#34;:[-29.366667,0.933333]}" id="NCID0EKOAC" xlink:type="simple">00°56'N, 029°22'W</named-content></named-content>, depth 120 m, collected by LA Rocha and HT Pinheiro using hand nets, 25 June 2017. <named-content xmlns:xlink="http://www.w3.org/1999/xlink" content-type="dwc:institutional_code" xlink:type="simple">CAS</named-content> 244383 (Field number: CR 078). 47.5 mm SL, female, Saint Paul Rocks, Brazil. <named-content xmlns:xlink="http://www.w3.org/1999/xlink" content-type="dwc:verbatimCoordinates" xlink:type="simple"><named-content content-type="geo-json" specific-use="{&#34;type&#34;:&#34;Point&#34;,&#34;coordinates&#34;:[-29.366667,0.933333]}" id="NCID0EXOAC" xlink:type="simple">00°56'N, 029°22'W</named-content></named-content>, depth 120 m, collected by LA Rocha and HT Pinheiro using hand nets, 25 June 2017 (Figure <xref ref-type="fig" rid="F2">2</xref>). <named-content xmlns:xlink="http://www.w3.org/1999/xlink" content-type="dwc:institutional_code" xlink:type="simple">USNM</named-content> 440405 (Field number: CR 080). 33.1 mm SL, female (juvenile), Saint Paul Rocks, Brazil. <named-content xmlns:xlink="http://www.w3.org/1999/xlink" content-type="dwc:verbatimCoordinates" xlink:type="simple"><named-content content-type="geo-json" specific-use="{&#34;type&#34;:&#34;Point&#34;,&#34;coordinates&#34;:[-29.366667,0.933333]}" id="NCID0EIPAC" xlink:type="simple">00°56'N, 029°22'W</named-content></named-content>, depth 120 m, collected by LA Rocha and HT Pinheiro using hand nets, 25 June 2017.</p><fig id="F1" position="float" orientation="portrait"><label>Figure 1.</label><caption><p><italic><tp:taxon-name><tp:taxon-name-part taxon-name-part-type="genus" reg="Tosanoides">Tosanoides</tp:taxon-name-part><tp:taxon-name-part taxon-name-part-type="species" reg="aphrodite">aphrodite</tp:taxon-name-part></tp:taxon-name></italic> sp. n. holotype (CIUFES 3444), 56.8 mm SL, male, collected at a depth of 120 m in Saint Paul Rocks, Brazil. Photographs by J Fong.</p></caption><graphic xmlns:xlink="http://www.w3.org/1999/xlink" xlink:href="zookeys-786-105-g001.jpg" position="float" orientation="portrait" xlink:type="simple" id="oo_231157.jpg"/></fig><fig id="F2" position="float" orientation="portrait"><label>Figure 2.</label><caption><p><italic><tp:taxon-name><tp:taxon-name-part taxon-name-part-type="genus" reg="Tosanoides">Tosanoides</tp:taxon-name-part><tp:taxon-name-part taxon-name-part-type="species" reg="aphrodite">aphrodite</tp:taxon-name-part></tp:taxon-name></italic> sp. n. paratype (<named-content xmlns:xlink="http://www.w3.org/1999/xlink" content-type="dwc:institutional_code" xlink:type="simple">CAS</named-content> 244383), 47.5 mm SL, female, collected at a depth of 120 m in Saint Paul Rocks, Brazil. Photographs by J Fong.</p></caption><graphic xmlns:xlink="http://www.w3.org/1999/xlink" xlink:href="zookeys-786-105-g002.jpg" position="float" orientation="portrait" xlink:type="simple" id="oo_231158.jpg"/></fig></tp:treatment-sec><tp:treatment-sec sec-type="material" id="SECID0EDBAE"><title>Comparative material.</title><p>We compared <italic><tp:taxon-name><tp:taxon-name-part taxon-name-part-type="genus" reg="Tosanoides">Tosanoides</tp:taxon-name-part><tp:taxon-name-part taxon-name-part-type="species" reg="aphrodite">aphrodite</tp:taxon-name-part></tp:taxon-name></italic> to other <tp:taxon-name><tp:taxon-name-part taxon-name-part-type="subfamily">Anthiadinae</tp:taxon-name-part></tp:taxon-name> species using the keys for the Western Central Pacific <tp:taxon-name><tp:taxon-name-part taxon-name-part-type="subfamily">Anthiadinae</tp:taxon-name-part></tp:taxon-name> species in Heemstra and Randall (1999) and for the Atlantic and Eastern Pacific <tp:taxon-name><tp:taxon-name-part taxon-name-part-type="subfamily">Anthiadinae</tp:taxon-name-part></tp:taxon-name> species in <xref ref-type="bibr" rid="B2">Anderson and Heemstra (2012)</xref>. Data from <italic><tp:taxon-name><tp:taxon-name-part taxon-name-part-type="genus" reg="Tosanoides">Tosanoides</tp:taxon-name-part><tp:taxon-name-part taxon-name-part-type="species" reg="obama">obama</tp:taxon-name-part></tp:taxon-name></italic> Pyle, Green &amp; Kosaki, 2016, <italic><tp:taxon-name><tp:taxon-name-part taxon-name-part-type="genus" reg="Tosanoides">Tosanoides</tp:taxon-name-part><tp:taxon-name-part taxon-name-part-type="species" reg="flavofasciatus">flavofasciatus</tp:taxon-name-part></tp:taxon-name></italic> Katayama &amp; Masuda, 1980, and <italic><tp:taxon-name><tp:taxon-name-part taxon-name-part-type="genus" reg="Tosanoides">Tosanoides</tp:taxon-name-part><tp:taxon-name-part taxon-name-part-type="species" reg="filamentosus">filamentosus</tp:taxon-name-part></tp:taxon-name></italic><xref ref-type="bibr" rid="B7">Kamohara 1953</xref> are from <xref ref-type="bibr" rid="B12">Pyle et al. (2016)</xref>, <xref ref-type="bibr" rid="B8">Katayama and Masuda (1980)</xref>, and <xref ref-type="bibr" rid="B7">Kamohara (1953)</xref>, respectively.</p></tp:treatment-sec><tp:treatment-sec sec-type="diagnosis" id="SECID0EYDAE"><title>Diagnosis.</title><p>The new species differs from all other <tp:taxon-name><tp:taxon-name-part taxon-name-part-type="subfamily">Anthiadinae</tp:taxon-name-part></tp:taxon-name> by the following combination of characters: Dorsal-fin spines X; last dorsal spine the longest, 1.8–2.2 in head length; dorsal-fin rays 15–16; 7<sup>th</sup> dorsal ray the longest, 2.65–2.80 in head <!--PageBreak-->length; anal-fin rays 9; pored lateral-line scales 32–35; ventral scale rows 9–10; body slender and compressed, greatest depth 2.96–3.18 in SL, and the width 1.77–2.09 in depth. Our phylogenetic analysis shows the new species belongs to <italic><tp:taxon-name><tp:taxon-name-part taxon-name-part-type="genus" reg="Tosanoides">Tosanoides</tp:taxon-name-part></tp:taxon-name></italic><xref ref-type="bibr" rid="B7">Kamohara 1953</xref>, from which it differs of the other known species by: a divergence of at least 12.35% at the cytochrome oxidase I gene, last dorsal spine the longest (instead first through fourth), fewer dorsal-fin rays (15–16 vs. 16–17), and more anal-fin rays (9 vs. 8 in the other <italic><tp:taxon-name><tp:taxon-name-part taxon-name-part-type="genus" reg="Tosanoides">Tosanoides</tp:taxon-name-part></tp:taxon-name></italic>).</p></tp:treatment-sec><tp:treatment-sec sec-type="description" id="SECID0EZEAE"><title>Description.</title><p>Morphometric and meristic data for type specimens are provided in Table <xref ref-type="table" rid="T1">1</xref>. Dorsal fin X, 15 (15–16), last soft ray branched to base; anal fin III,9, last soft ray branched to base; pectoral-fin rays 14 (14–15); pelvic-fin rays I,5; principal branched caudal rays 7 + 6 (7 + 6), upper procurrent and rudimentary unbranched caudal rays 9 (9), lower procurrent and rudimentary unbranched caudal rays 8 (8–9); pored lateral-line scales 34 (32–35); scale rows above lateral line to origin of dorsal fin 3; scale rows below lateral line to origin of anal fin 10 (9–10); gill rakers on upper limb 8, on lower limb 22; vertebrae 27 (10 precaudal + 17 caudal).</p><p>Body slender, compressed, its greatest depth 3.18 (2.96–3.13) in SL, the width just posterior to gill opening, 1.89 (1.77–2.09) in depth; head length 2.79 (2.88–3.52) in SL; snout short, its length 6.08 (4.88–7.12) in head; orbit diameter 3.34 (2.48–3.32) in head; interorbital convex, the least bony width 3.94 (2.78–4.03) in head; caudal peduncle depth 3.21 (2.33–3.56) in head. Mouth large and oblique; lower jaw not <!--PageBreak-->projecting beyond the upper when mouth closed; maxilla 2.15 (1.96–2.16) in head, diagonal (45°), and reaching the center of pupil. One pair of nostrils in front of each eye with no membranous tube or rims. One pair of pores on top of head between eyes, slightly anterior to center of eyes. Posterior margin of eye bordered with eight to ten pores. Lateral line very high, parallel with dorsal profile, forming an angle below last few dorsal rays and extending along middle of caudal peduncle to base of caudal fin.</p><p>Teeth in upper jaw villiform, forming a band broader anteriorly with two canines on each side, one externally directed forward and other internally directed backward, an outer row of approximately 14 slender canines on each side of jaw curved forward; lower jaw with a patch of villiform teeth anteriorly; two canines on each side anteriorly curved backwards and a third canine on each side facing forward and curved internally, an outer row of approximately 15 slender canines like those of upper jaw, pointing forward; small teeth on vomer and palatines; tongue pointed, smooth. Preopercle with a round angle, upper limb serrate with approximately 25 spinules, lower limb smooth; opercle with two flat spines, upper one longest and at apex; subopercle and interopercle smooth.</p></tp:treatment-sec><tp:treatment-sec sec-type="Color in life" id="SECID0EIFAE"><title>Color in life.</title><p><italic><tp:taxon-name><tp:taxon-name-part taxon-name-part-type="genus" reg="Tosanoides">Tosanoides</tp:taxon-name-part><tp:taxon-name-part taxon-name-part-type="species" reg="aphrodite">aphrodite</tp:taxon-name-part></tp:taxon-name></italic> is sexually dichromatic. Males (Figure <xref ref-type="fig" rid="F3">3A</xref>): body pinkish and reddish, darker dorsally fading to white ventrally; two alternating bright yellow and pink stripes from anterior end of body through nape across the operculum, continuing to area below middle of spinous dorsal fin and becoming series of irregular <!--PageBreak-->spots on posterior third of body; third yellow stripe of similar pattern from lower jaw to caudal fin becoming series of irregular blotches under pectoral fin; eye yellow with bright pink upper and lower edges; snout and region anterior to eye bright yellow with a thin pink stripe extending dorsally to two thirds distance to origin of dorsal fin; scales on ventral portion of head and body with bright yellow margins; dorsal fin yellow with bright purplish pink margin; anal fin yellow also with bright pink margin from first to seventh ray and along posterior margin of last ray; pelvic fin yellow with pink anterior margin; caudal fin pink posteriorly and yellow with irregular pink markings anteriorly; filaments in upper and lower edges yellow; pectoral fin translucent yellow.</p><p>Females and juveniles (Figure <xref ref-type="fig" rid="F3">3B</xref>) predominantly reddish orange slightly darker dorsally; snout and region anterior to eye bright yellow with a thin red stripe extending dorsally to two thirds distance to origin of dorsal fin; two alternating yellow and red stripes from anterior end of body through nape to the operculum; third yellow stripe from lower jaw to base of pectoral fin; eye greenish yellow with bright purple upper and lower edges; scales on body with red margins; dorsal fins predominantly yellow with orange rays and dark red blotch covering first three dorsal spines; anal fin predominantly yellow with orange rays and orange margin; pelvic fin yellow with purplish red anterior margin; caudal fin yellow with pinkish orange margins and vertical lines forming ocellated and irregular markings; pectoral fin translucent orange.</p><fig id="F3" position="float" orientation="portrait"><label>Figure 3.</label><caption><p>Fresh specimens of <italic><tp:taxon-name><tp:taxon-name-part taxon-name-part-type="genus" reg="Tosanoides">Tosanoides</tp:taxon-name-part><tp:taxon-name-part taxon-name-part-type="species" reg="aphrodite">aphrodite</tp:taxon-name-part></tp:taxon-name></italic> sp. n. collected in St. Paul’s Rocks, Brazil. <bold>A</bold> Male <bold>B</bold> Female. Photographs by LA Rocha.</p></caption><graphic xmlns:xlink="http://www.w3.org/1999/xlink" xlink:href="zookeys-786-105-g003.jpg" position="float" orientation="portrait" xlink:type="simple" id="oo_231159.jpg"/></fig></tp:treatment-sec><tp:treatment-sec sec-type="Color in alcohol" id="SECID0EBHAE"><title>Color in alcohol.</title><p>Straw-colored; fins transparent; eyes black (Figure <xref ref-type="fig" rid="F1">1</xref>). Females retain dark blotch on first three dorsal fin spines (Figure <xref ref-type="fig" rid="F2">2</xref>).</p></tp:treatment-sec><tp:treatment-sec sec-type="etymology" id="SECID0EPHAE"><title>Etymology.</title><p>The name “<italic><tp:taxon-name><tp:taxon-name-part taxon-name-part-type="genus" reg="Tosanoides"/><tp:taxon-name-part taxon-name-part-type="species" reg="aphrodite">aphrodite</tp:taxon-name-part></tp:taxon-name></italic>” refers to the ancient Greek goddess of love and beauty. While we were collecting the Aphrodite anthias, a large Six-gill shark (<italic><tp:taxon-name><tp:taxon-name-part taxon-name-part-type="genus" reg="Hexanchus">Hexanchus</tp:taxon-name-part><tp:taxon-name-part taxon-name-part-type="species" reg="griseus">griseus</tp:taxon-name-part></tp:taxon-name></italic>) came very close to both of us (HTP and LAR), but that didn’t divert our attention from the new exquisitely beautiful species, and we never even saw the shark (<ext-link xmlns:xlink="http://www.w3.org/1999/xlink" xlink:type="simple" ext-link-type="uri" xlink:href="https://youtu.be/pSZrmoEwR0Q">https://youtu.be/pSZrmoEwR0Q</ext-link>). The beauty of the Aphrodite anthias enchanted us during its discovery much like Aphrodite’s beauty enchanted ancient Greek gods.</p></tp:treatment-sec><tp:treatment-sec sec-type="distribution" id="SECID0EPIAE"><title>Distribution and habitat.</title><p><italic><tp:taxon-name><tp:taxon-name-part taxon-name-part-type="genus" reg="Tosanoides">Tosanoides</tp:taxon-name-part><tp:taxon-name-part taxon-name-part-type="species" reg="aphrodite">aphrodite</tp:taxon-name-part></tp:taxon-name></italic> is only known from Saint Paul’s Rocks, off Brazil. It was found on mesophotic coral ecosystems of the island, observed between 100 and 130 m depth while rebreather diving, and a single observation at 260 m depth, taken from a submersible dive. The species inhabits small crevices of complex rocky reefs (Figure <xref ref-type="fig" rid="F4">4</xref>). The ambient seawater temperature at the collecting depth (~ 120 m) varied between 13 and 15 °C during the two-week period we stayed in the area.</p><fig id="F4" position="float" orientation="portrait"><label>Figure 4.</label><caption><p><italic><tp:taxon-name><tp:taxon-name-part taxon-name-part-type="genus" reg="Tosanoides">Tosanoides</tp:taxon-name-part><tp:taxon-name-part taxon-name-part-type="species" reg="aphrodite">aphrodite</tp:taxon-name-part></tp:taxon-name></italic> sp. n. in its natural environment, photographed at a depth of 120 m in St. Paul’s Rocks, Brazil. Photograph by LA Rocha.</p></caption><graphic xmlns:xlink="http://www.w3.org/1999/xlink" xlink:href="zookeys-786-105-g004.jpg" position="float" orientation="portrait" xlink:type="simple" id="oo_231160.jpg"/></fig><table-wrap id="T1" position="float" orientation="portrait"><label>Table 1.</label><caption><p>Morphometric and meristic data for selected characters of type specimens of <italic><tp:taxon-name><tp:taxon-name-part taxon-name-part-type="genus" reg="Tosanoides">Tosanoides</tp:taxon-name-part><tp:taxon-name-part taxon-name-part-type="species" reg="aphrodite">aphrodite</tp:taxon-name-part></tp:taxon-name></italic> sp. n. Values of morphometric data are presented in mm.</p></caption><table id="TID0EKLAC" rules="all"><tbody><tr><th rowspan="2" colspan="1">Morphometrics</th><th rowspan="1" colspan="1">Holotype</th><th rowspan="1" colspan="6">Paratypes</th></tr><tr><th rowspan="1" colspan="1">CIUFES 3444</th><th rowspan="1" colspan="1"><named-content xmlns:xlink="http://www.w3.org/1999/xlink" content-type="dwc:institutional_code" xlink:type="simple">CAS</named-content> 244382</th><th rowspan="1" colspan="1"><named-content xmlns:xlink="http://www.w3.org/1999/xlink" content-type="dwc:institutional_code" xlink:type="simple">ZUEC</named-content> 16842</th><th rowspan="1" colspan="1"><named-content xmlns:xlink="http://www.w3.org/1999/xlink" content-type="dwc:institutional_code" xlink:type="simple">BPBM</named-content> 41351</th><th rowspan="1" colspan="1"><named-content xmlns:xlink="http://www.w3.org/1999/xlink" content-type="dwc:institutional_code" xlink:type="simple">CAS</named-content> 244383</th><th rowspan="1" colspan="1"><named-content xmlns:xlink="http://www.w3.org/1999/xlink" content-type="dwc:institutional_code" xlink:type="simple">MZUSP</named-content> 123538</th><th rowspan="1" colspan="1"><named-content xmlns:xlink="http://www.w3.org/1999/xlink" content-type="dwc:institutional_code" xlink:type="simple">USNM</named-content> 440405</th></tr><tr><td rowspan="1" colspan="1">Sex</td><td rowspan="1" colspan="1">Male</td><td rowspan="1" colspan="1">Male</td><td rowspan="1" colspan="1">Male</td><td rowspan="1" colspan="1">Female</td><td rowspan="1" colspan="1">Female</td><td rowspan="1" colspan="1">Female (juvenile)</td><td rowspan="1" colspan="1">Female (juvenile)</td></tr><tr><td rowspan="1" colspan="1">Total length (TL) in mm</td><td rowspan="1" colspan="1">78.3</td><td rowspan="1" colspan="1">74.1</td><td rowspan="1" colspan="1">86.9</td><td rowspan="1" colspan="1">73.4</td><td rowspan="1" colspan="1">63.9</td><td rowspan="1" colspan="1">52.5</td><td rowspan="1" colspan="1">46.2</td></tr><tr><td rowspan="1" colspan="1">Standard length (SL) in mm</td><td rowspan="1" colspan="1">56.77</td><td rowspan="1" colspan="1">54.89</td><td rowspan="1" colspan="1">59.88</td><td rowspan="1" colspan="1">57.09</td><td rowspan="1" colspan="1">47.55</td><td rowspan="1" colspan="1">38.91</td><td rowspan="1" colspan="1">33.09</td></tr><tr><td rowspan="1" colspan="1">Head length</td><td rowspan="1" colspan="1">20.32</td><td rowspan="1" colspan="1">18.58</td><td rowspan="1" colspan="1">20.79</td><td rowspan="1" colspan="1">19.54</td><td rowspan="1" colspan="1">16.53</td><td rowspan="1" colspan="1">12.76</td><td rowspan="1" colspan="1">9.39</td></tr><tr><td rowspan="1" colspan="1">Body depth</td><td rowspan="1" colspan="1">17.83</td><td rowspan="1" colspan="1">18.5</td><td rowspan="1" colspan="1">19.13</td><td rowspan="1" colspan="1">18.55</td><td rowspan="1" colspan="1">15.23</td><td rowspan="1" colspan="1">13.14</td><td rowspan="1" colspan="1">10.67</td></tr><tr><td rowspan="1" colspan="1">Body width</td><td rowspan="1" colspan="1">9.42</td><td rowspan="1" colspan="1">9.15</td><td rowspan="1" colspan="1">10.82</td><td rowspan="1" colspan="1">8.89</td><td rowspan="1" colspan="1">8.53</td><td rowspan="1" colspan="1">6.47</td><td rowspan="1" colspan="1">5.46</td></tr><tr><td rowspan="1" colspan="1">Snout length</td><td rowspan="1" colspan="1">3.34</td><td rowspan="1" colspan="1">2.98</td><td rowspan="1" colspan="1">4.26</td><td rowspan="1" colspan="1">3.04</td><td rowspan="1" colspan="1">2.88</td><td rowspan="1" colspan="1">1.87</td><td rowspan="1" colspan="1">1.32</td></tr><tr><td rowspan="1" colspan="1">Predorsal length</td><td rowspan="1" colspan="1">18.6</td><td rowspan="1" colspan="1">17.93</td><td rowspan="1" colspan="1">18.71</td><td rowspan="1" colspan="1">17.94</td><td rowspan="1" colspan="1">14.95</td><td rowspan="1" colspan="1">12.58</td><td rowspan="1" colspan="1">10.33</td></tr><tr><td rowspan="1" colspan="1">Preanal length</td><td rowspan="1" colspan="1">34.45</td><td rowspan="1" colspan="1">33.69</td><td rowspan="1" colspan="1">36.68</td><td rowspan="1" colspan="1">35.07</td><td rowspan="1" colspan="1">28.4</td><td rowspan="1" colspan="1">23.4</td><td rowspan="1" colspan="1">21.16</td></tr><tr><td rowspan="1" colspan="1">Base of dorsal fin</td><td rowspan="1" colspan="1">33.09</td><td rowspan="1" colspan="1">31.56</td><td rowspan="1" colspan="1">33.45</td><td rowspan="1" colspan="1">33.11</td><td rowspan="1" colspan="1">27.12</td><td rowspan="1" colspan="1">20.58</td><td rowspan="1" colspan="1">18.25</td></tr><tr><td rowspan="1" colspan="1">Base of anal fin</td><td rowspan="1" colspan="1">13.75</td><td rowspan="1" colspan="1">13.85</td><td rowspan="1" colspan="1">14.81</td><td rowspan="1" colspan="1">13.28</td><td rowspan="1" colspan="1">13.56</td><td rowspan="1" colspan="1">8.57</td><td rowspan="1" colspan="1">6.54</td></tr><tr><td rowspan="1" colspan="1">Orbit diameter</td><td rowspan="1" colspan="1">6.08</td><td rowspan="1" colspan="1">5.59</td><td rowspan="1" colspan="1">6.61</td><td rowspan="1" colspan="1">6.3</td><td rowspan="1" colspan="1">5.36</td><td rowspan="1" colspan="1">4.62</td><td rowspan="1" colspan="1">3.79</td></tr><tr><td rowspan="1" colspan="1">Interorbital width</td><td rowspan="1" colspan="1">5.16</td><td rowspan="1" colspan="1">5.39</td><td rowspan="1" colspan="1">5.16</td><td rowspan="1" colspan="1">5.09</td><td rowspan="1" colspan="1">4.49</td><td rowspan="1" colspan="1">3.66</td><td rowspan="1" colspan="1">3.38</td></tr><tr><td rowspan="1" colspan="1">Caudal peduncle depth</td><td rowspan="1" colspan="1">6.34</td><td rowspan="1" colspan="1">6.41</td><td rowspan="1" colspan="1">5.84</td><td rowspan="1" colspan="1">6.53</td><td rowspan="1" colspan="1">5.41</td><td rowspan="1" colspan="1">4.51</td><td rowspan="1" colspan="1">4.03</td></tr><tr><td rowspan="1" colspan="1">Pelvic spine</td><td rowspan="1" colspan="1">9.08</td><td rowspan="1" colspan="1">8.74</td><td rowspan="1" colspan="1">8.45</td><td rowspan="1" colspan="1">10.23</td><td rowspan="1" colspan="1">8.29</td><td rowspan="1" colspan="1">6.32</td><td rowspan="1" colspan="1">5.33</td></tr><tr><td rowspan="1" colspan="1">Pelvic fin</td><td rowspan="1" colspan="1">16.15</td><td rowspan="1" colspan="1">14.72</td><td rowspan="1" colspan="1">18.11</td><td rowspan="1" colspan="1">21.16</td><td rowspan="1" colspan="1">14.17</td><td rowspan="1" colspan="1">10.34</td><td rowspan="1" colspan="1">10.51</td></tr><tr><td rowspan="1" colspan="1">First dorsal spine length</td><td rowspan="1" colspan="1">4.16</td><td rowspan="1" colspan="1">3.72</td><td rowspan="1" colspan="1">5.07</td><td rowspan="1" colspan="1">4.37</td><td rowspan="1" colspan="1">4.78</td><td rowspan="1" colspan="1">2.29</td><td rowspan="1" colspan="1">2.46</td></tr><tr><td rowspan="1" colspan="1">Second dorsal spine length</td><td rowspan="1" colspan="1">5.33</td><td rowspan="1" colspan="1">4.59</td><td rowspan="1" colspan="1">5.97</td><td rowspan="1" colspan="1">4.92</td><td rowspan="1" colspan="1">5.96</td><td rowspan="1" colspan="1">3.41</td><td rowspan="1" colspan="1">2.98</td></tr><tr><td rowspan="1" colspan="1">Third dorsal spine length</td><td rowspan="1" colspan="1">7.21</td><td rowspan="1" colspan="1">6.21</td><td rowspan="1" colspan="1">8.1</td><td rowspan="1" colspan="1">6.28</td><td rowspan="1" colspan="1">6.92</td><td rowspan="1" colspan="1">4.25</td><td rowspan="1" colspan="1">4</td></tr><tr><td rowspan="1" colspan="1">Fourth dorsal Spine length</td><td rowspan="1" colspan="1">9.34</td><td rowspan="1" colspan="1">7.82</td><td rowspan="1" colspan="1">9.35</td><td rowspan="1" colspan="1">8.25</td><td rowspan="1" colspan="1">7.8</td><td rowspan="1" colspan="1">5.31</td><td rowspan="1" colspan="1">4.65</td></tr><tr><td rowspan="1" colspan="1">Fifth dorsal spine length</td><td rowspan="1" colspan="1">9.98</td><td rowspan="1" colspan="1">broken</td><td rowspan="1" colspan="1">10.89</td><td rowspan="1" colspan="1">8.55</td><td rowspan="1" colspan="1">7.92</td><td rowspan="1" colspan="1">5.62</td><td rowspan="1" colspan="1">4.85</td></tr><tr><td rowspan="1" colspan="1">Last dorsal spine length</td><td rowspan="1" colspan="1">10.39</td><td rowspan="1" colspan="1">10.19</td><td rowspan="1" colspan="1">11.16</td><td rowspan="1" colspan="1">9.12</td><td rowspan="1" colspan="1">7.95</td><td rowspan="1" colspan="1">5.87</td><td rowspan="1" colspan="1">5.03</td></tr><tr><td rowspan="1" colspan="1">Longest dorsal ray length (third)</td><td rowspan="1" colspan="1">10.98</td><td rowspan="1" colspan="1">9.25</td><td rowspan="1" colspan="1">12.63</td><td rowspan="1" colspan="1">11.04</td><td rowspan="1" colspan="1">8.32</td><td rowspan="1" colspan="1">6.34</td><td rowspan="1" colspan="1">5.33</td></tr><tr><td rowspan="1" colspan="1">First anal spine length</td><td rowspan="1" colspan="1">3.4</td><td rowspan="1" colspan="1">3.05</td><td rowspan="1" colspan="1">3.73</td><td rowspan="1" colspan="1">3.07</td><td rowspan="1" colspan="1">3.36</td><td rowspan="1" colspan="1">2.35</td><td rowspan="1" colspan="1">2.51</td></tr><tr><td rowspan="1" colspan="1">Second anal spine length</td><td rowspan="1" colspan="1">7.74</td><td rowspan="1" colspan="1">7.12</td><td rowspan="1" colspan="1">8.18</td><td rowspan="1" colspan="1">8.06</td><td rowspan="1" colspan="1">6.81</td><td rowspan="1" colspan="1">4.75</td><td rowspan="1" colspan="1">4.85</td></tr><tr><td rowspan="1" colspan="1">Third anal spine length</td><td rowspan="1" colspan="1">8.33</td><td rowspan="1" colspan="1">7.77</td><td rowspan="1" colspan="1">9.12</td><td rowspan="1" colspan="1">8.97</td><td rowspan="1" colspan="1">6.84</td><td rowspan="1" colspan="1">4.87</td><td rowspan="1" colspan="1">4.97</td></tr><tr><td rowspan="1" colspan="1">Longest anal ray length (third)</td><td rowspan="1" colspan="1">9.98</td><td rowspan="1" colspan="1">10.77</td><td rowspan="1" colspan="1">12.72</td><td rowspan="1" colspan="1">12.4</td><td rowspan="1" colspan="1">7.58</td><td rowspan="1" colspan="1">6.61</td><td rowspan="1" colspan="1">5.45</td></tr><tr><td rowspan="1" colspan="1">Caudal fin length</td><td rowspan="1" colspan="1">22.9</td><td rowspan="1" colspan="1">20.8</td><td rowspan="1" colspan="1">26.94</td><td rowspan="1" colspan="1">17.38</td><td rowspan="1" colspan="1">16.45</td><td rowspan="1" colspan="1">13.31</td><td rowspan="1" colspan="1">11.83</td></tr><tr><td rowspan="1" colspan="1">Pectoral fin length</td><td rowspan="1" colspan="1">20.86</td><td rowspan="1" colspan="1">19.55</td><td rowspan="1" colspan="1">20.72</td><td rowspan="1" colspan="1">20.62</td><td rowspan="1" colspan="1">16.82</td><td rowspan="1" colspan="1">12.77</td><td rowspan="1" colspan="1">11.34</td></tr><tr><td rowspan="1" colspan="1">maxilla</td><td rowspan="1" colspan="1">9.43</td><td rowspan="1" colspan="1">8.9</td><td rowspan="1" colspan="1">10.34</td><td rowspan="1" colspan="1">9.98</td><td rowspan="1" colspan="1">7.64</td><td rowspan="1" colspan="1">5.94</td><td rowspan="1" colspan="1">4.43</td></tr><tr><td rowspan="1" colspan="8">Meristics</td></tr><tr><td rowspan="1" colspan="1">Dorsal spines</td><td rowspan="1" colspan="1">X</td><td rowspan="1" colspan="1">X</td><td rowspan="1" colspan="1">X</td><td rowspan="1" colspan="1">X</td><td rowspan="1" colspan="1">X</td><td rowspan="1" colspan="1">X</td><td rowspan="1" colspan="1">X</td></tr><tr><td rowspan="1" colspan="1">Dorsal rays</td><td rowspan="1" colspan="1">15</td><td rowspan="1" colspan="1">15</td><td rowspan="1" colspan="1">15</td><td rowspan="1" colspan="1">16</td><td rowspan="1" colspan="1">16</td><td rowspan="1" colspan="1">15</td><td rowspan="1" colspan="1">16</td></tr><tr><td rowspan="1" colspan="1">Anal spines</td><td rowspan="1" colspan="1">III</td><td rowspan="1" colspan="1">III</td><td rowspan="1" colspan="1">III</td><td rowspan="1" colspan="1">III</td><td rowspan="1" colspan="1">iii</td><td rowspan="1" colspan="1">III</td><td rowspan="1" colspan="1">iii</td></tr><tr><td rowspan="1" colspan="1">Anal rays</td><td rowspan="1" colspan="1">9</td><td rowspan="1" colspan="1">9</td><td rowspan="1" colspan="1">9</td><td rowspan="1" colspan="1">9</td><td rowspan="1" colspan="1">9</td><td rowspan="1" colspan="1">9</td><td rowspan="1" colspan="1">9</td></tr><tr><td rowspan="1" colspan="1">Pectoral rays</td><td rowspan="1" colspan="1">I 13 i</td><td rowspan="1" colspan="1">I 13</td><td rowspan="1" colspan="1">I 13 i</td><td rowspan="1" colspan="1">I 14</td><td rowspan="1" colspan="1">I 13 i</td><td rowspan="1" colspan="1">I 13</td><td rowspan="1" colspan="1">I 13i</td></tr><tr><td rowspan="1" colspan="1">Caudal rays</td><td rowspan="1" colspan="1">9+7+6+8</td><td rowspan="1" colspan="1">9+7+6+9</td><td rowspan="1" colspan="1">9+7+6+8</td><td rowspan="1" colspan="1">broken</td><td rowspan="1" colspan="1">9+7+6+8</td><td rowspan="1" colspan="1">9+7+6+9</td><td rowspan="1" colspan="1">9+7+6+8</td></tr><tr><td rowspan="1" colspan="1">Pored lateral line scales</td><td rowspan="1" colspan="1">24</td><td rowspan="1" colspan="1">23</td><td rowspan="1" colspan="1">23</td><td rowspan="1" colspan="1">25</td><td rowspan="1" colspan="1">loosen</td><td rowspan="1" colspan="1">26</td><td rowspan="1" colspan="1">23</td></tr><tr><td rowspan="1" colspan="1">Dorsal scale rows</td><td rowspan="1" colspan="1">3</td><td rowspan="1" colspan="1">3</td><td rowspan="1" colspan="1">3</td><td rowspan="1" colspan="1">3</td><td rowspan="1" colspan="1">3</td><td rowspan="1" colspan="1">3</td><td rowspan="1" colspan="1">3</td></tr><tr><td rowspan="1" colspan="1">Ventral scale rows</td><td rowspan="1" colspan="1">10</td><td rowspan="1" colspan="1">10</td><td rowspan="1" colspan="1">9</td><td rowspan="1" colspan="1">10</td><td rowspan="1" colspan="1">9</td><td rowspan="1" colspan="1">10</td><td rowspan="1" colspan="1">10</td></tr><tr><td rowspan="1" colspan="1">Gill rakers</td><td rowspan="1" colspan="1"/><td rowspan="1" colspan="1"/><td rowspan="1" colspan="1">8+22</td><td rowspan="1" colspan="1"/><td rowspan="1" colspan="1"/><td rowspan="1" colspan="1"/><td rowspan="1" colspan="1"/></tr></tbody></table></table-wrap></tp:treatment-sec><tp:treatment-sec sec-type="Comparative remarks" id="SECID0EEMAG"><title>Comparative remarks.</title><p>The <abbrev xmlns:xlink="http://www.w3.org/1999/xlink" xlink:title="Cytochrome c oxidase subunit I" id="ABBRID0EKMAG" xlink:type="simple">COI</abbrev> gene sequence of <italic><tp:taxon-name><tp:taxon-name-part taxon-name-part-type="genus" reg="Tosanoides">Tosanoides</tp:taxon-name-part><tp:taxon-name-part taxon-name-part-type="species" reg="aphrodite">aphrodite</tp:taxon-name-part></tp:taxon-name></italic> is 12.65% divergent from <italic><tp:taxon-name><tp:taxon-name-part taxon-name-part-type="genus" reg="Tosanoides">Tosanoides</tp:taxon-name-part><tp:taxon-name-part taxon-name-part-type="species" reg="obama">obama</tp:taxon-name-part></tp:taxon-name></italic>, and on average 14–20% divergent from other genera of <tp:taxon-name><tp:taxon-name-part taxon-name-part-type="subfamily">Anthiadinae</tp:taxon-name-part></tp:taxon-name>. Because we do not have sufficient representation for members of this subfamily, no phylogenetic tree is provided here. In addition to the unique characters presented in the diagnosis section, <italic><tp:taxon-name><tp:taxon-name-part taxon-name-part-type="genus" reg="Tosanoides">Tosanoides</tp:taxon-name-part><tp:taxon-name-part taxon-name-part-type="species" reg="aphrodite">aphrodite</tp:taxon-name-part></tp:taxon-name></italic> also differs from <italic><tp:taxon-name><tp:taxon-name-part taxon-name-part-type="genus" reg="Tosanoides">Tosanoides</tp:taxon-name-part><tp:taxon-name-part taxon-name-part-type="species" reg="filamentosus">filamentosus</tp:taxon-name-part></tp:taxon-name></italic> in having a shorter snout and larger orbit (4.9–7.1 and 2.5–3.3 vs 4.6 <!--PageBreak-->and 3.7 in HL, respectively). <italic><tp:taxon-name><tp:taxon-name-part taxon-name-part-type="genus" reg="Tosanoides">Tosanoides</tp:taxon-name-part><tp:taxon-name-part taxon-name-part-type="species" reg="flavofasciatus">flavofasciatus</tp:taxon-name-part></tp:taxon-name></italic> differs from <italic><tp:taxon-name><tp:taxon-name-part taxon-name-part-type="genus" reg="Tosanoides">Tosanoides</tp:taxon-name-part><tp:taxon-name-part taxon-name-part-type="species" reg="aphrodite">aphrodite</tp:taxon-name-part></tp:taxon-name></italic> in having a shorter fourth (2.55–2.75 vs. 2.02–2.40 in HL) and last (3.11–3.44 vs. 1.82 and 2.17 in HL) dorsal spine length, 7<sup>th</sup> dorsal ray the longest instead the third, smaller third anal spine (2.65–2.80 vs. 1.89–2.62 in HL), and longer pectoral fin length (2.36–2.71 vs. 2.72–3.05 in SL). <italic><tp:taxon-name><tp:taxon-name-part taxon-name-part-type="genus" reg="Tosanoides">Tosanoides</tp:taxon-name-part><tp:taxon-name-part taxon-name-part-type="species" reg="obama">obama</tp:taxon-name-part></tp:taxon-name></italic> also differs from <italic><tp:taxon-name><tp:taxon-name-part taxon-name-part-type="genus" reg="Tosanoides">Tosanoides</tp:taxon-name-part><tp:taxon-name-part taxon-name-part-type="species" reg="aphrodite">aphrodite</tp:taxon-name-part></tp:taxon-name></italic> in having a shorter fourth (2.4–2.68 vs. 2.02–2.40 in HL), fifth (2.4–2.88 vs. 1.94–2.29 in HL) and last (2.67–3.06 vs. 1.82–2.17 in HL) dorsal spine length, 7<sup>th</sup> or 8<sup>th</sup> dorsal ray the longest instead the third, and longer pectoral fin length (2.49–2.63 vs. 2.72–3.05 in SL).</p></tp:treatment-sec><ref-list><ref id="B2"><mixed-citation xmlns:xlink="http://www.w3.org/1999/xlink" xlink:type="simple"><person-group><name name-style="western"><surname>Anderson</surname><given-names>WD</given-names></name><name name-style="western"><surname>Heemstra</surname><given-names>PC</given-names></name></person-group> (<year>2012</year>) 102 Review of Atlantic and Eastern Pacific Anthine Fishes (<tp:taxon-name><tp:taxon-name-part taxon-name-part-type="subclass">Teleostei</tp:taxon-name-part></tp:taxon-name>: <tp:taxon-name><tp:taxon-name-part taxon-name-part-type="order">Perciformes</tp:taxon-name-part></tp:taxon-name>: <tp:taxon-name><tp:taxon-name-part taxon-name-part-type="family">Serranidae</tp:taxon-name-part></tp:taxon-name>), with Descriptions of Two New Genera. American Philosophical Society, 204 pp.</mixed-citation></ref><ref id="B7"><mixed-citation xmlns:xlink="http://www.w3.org/1999/xlink" xlink:type="simple"><person-group><name name-style="western"><surname>Kamohara</surname><given-names>T</given-names></name></person-group> (<year>1953</year>) <article-title>Marine fishes newly found in Prov. Tosa, Japan, with description of a new genus and species.</article-title><source>Research Reports Koshi University</source><volume>2</volume>(<issue>11</issue>): <fpage>1</fpage>–<lpage>10</lpage>.</mixed-citation></ref><ref id="B12"><mixed-citation xmlns:xlink="http://www.w3.org/1999/xlink" xlink:type="simple"><person-group><name name-style="western"><surname>Pyle</surname><given-names>RL</given-names></name><name name-style="western"><surname>Greene</surname><given-names>BD</given-names></name><name name-style="western"><surname>Kosaki</surname><given-names>RK</given-names></name></person-group> (<year>2016</year>) <article-title><italic><tp:taxon-name><tp:taxon-name-part taxon-name-part-type="genus">Tosanoides</tp:taxon-name-part><tp:taxon-name-part taxon-name-part-type="species">obama</tp:taxon-name-part></tp:taxon-name></italic>, a new basslet (<tp:taxon-name><tp:taxon-name-part taxon-name-part-type="order">Perciformes</tp:taxon-name-part></tp:taxon-name>, <tp:taxon-name><tp:taxon-name-part taxon-name-part-type="suborder">Percoidei</tp:taxon-name-part></tp:taxon-name>, <tp:taxon-name><tp:taxon-name-part taxon-name-part-type="family">Serranidae</tp:taxon-name-part></tp:taxon-name>) from deep coral reefs in the Northwestern Hawaiian Islands.</article-title><source>ZooKeys</source><volume>641</volume>: <fpage>165</fpage>–<lpage>181</lpage>. <ext-link xlink:type="simple" ext-link-type="doi" xlink:href="10.3897/zookeys.641.11500">https://doi.org/10.3897/zookeys.641.11500</ext-link></mixed-citation></ref><ref id="B8"><mixed-citation xmlns:xlink="http://www.w3.org/1999/xlink" xlink:type="simple"><person-group><name name-style="western"><surname>Katayama</surname><given-names>M</given-names></name><name name-style="western"><surname>Masuda</surname><given-names>H</given-names></name></person-group> (<year>1980</year>) <article-title><italic><tp:taxon-name><tp:taxon-name-part taxon-name-part-type="genus">Tosanoides</tp:taxon-name-part><tp:taxon-name-part taxon-name-part-type="species">flavofasciatus</tp:taxon-name-part></tp:taxon-name></italic>, a new Anthiine fish from Sagami Bay, Japan, and the Tonga Ridge, Melanesia.</article-title><source>Japanese Journal of Ichthyology</source><volume>27</volume>: <fpage>51</fpage>–<lpage>55</lpage>.</mixed-citation></ref></ref-list></tp:taxon-treatment>
